# Supplementary material for: Improvement of islet transplantation by the fusion of islet cells with functional blood vessels
Source: EMBO Mol Med. 2020 Nov 2;13(1):e12616. doi: 10.15252/emmm.202012616 (PMC7799357; doi:10.15252/emmm.202012616)
Supplement: Supplementary file 10 — Source Data for Figure 5 [file EMMM-13-e12616-s009.zip]

Archive with 5 entries (4 files):
- Source_data_Fig_5I.pdf
- __MACOSX/
- __MACOSX/._Source_data_Fig_5I.pdf
- Source_data_Fig_5C.pdf
- __MACOSX/._Source_data_Fig_5C.pdf
